# Supplementary material for: Trust, and distrust, of Ebola Treatment Centers: A case-study from Sierra Leone
Source: PLoS One. 2019 Dec 2;14(12):e0224511. doi: 10.1371/journal.pone.0224511 (PMC6886773; doi:10.1371/journal.pone.0224511)
Supplement: S2 File — Statements made by “Taninihun” village group in 2017. (XLSX) [file pone.0224511.s002.xlsx]

## Sheet: Sheet1
"Taninihun"_ villagers (7 persons, 41 statements)
RUN NO	CARD NO.	AGE RANGE	SEX	Job	Relation with Ebola	Advice from	QUESTIONS	ANSWERS	BODY RESPONSE
1	Jc1	30-39	M	Farmer	Survivor	Nurses	What is Ebola according to you?	Ebola is a sickness that shows signs like fever, diarrhea, headache, etc.
2	Je1	30-39	M	Farmer	Lost wife and child	Medical team		Ebola is a sickness that kills people massively. It can affects whole families.
3	Jd1	30-39	M	Farmer	Lost wife	Medical team		Ebola is a sickness. There is a lot unknown of it.
4	Jb1	20-29	F	Farmer	Lost husband	Social workers		Ebola is a sickness that can be transferred from one person to another.
5	Jc2	30-39	M	Farmer	Survivor	Nurses	When was the outbreak?	The first patient was on the 10th of July 2014. 28 people died.
6	Je2	30-39	M	Farmer	Lost wife and child	Medical team	According to you, is the virus high infecting? How did you see it at that time and now?	Yes, it has a high infection rate that does bot permit visitation. But when is someone is sick right now, we can visit.
7	Ja1	40-49	F	Farmer	Lost husband	Chief		No hand shaking, no visitation and no contact or caring for the sick was permitted. But now it is all permitted
8	Jc3	30-39	M	Farmer	Survivor	Nurses		We can now bury our own dead which was not allowed during the Ebola crisis.
9	Je3	30-39	M	Farmer	Lost wife and child	Medical team	Do you often refuse to go to the governmental health facilities? Why?	At the beginning of the Ebola crisis people were refusing to go the governmental hospital for fear removing their blood for sale.
10	Jd2	30-39	M	Farmer	Lost wife	Medical team		We feared going to the governmental hospital, for fear having your blood removed for sale, [this] caused spread.
11	Jc4	30-39	M	Farmer	Survivor	Nurses		We did not believe the Ebola crisis was true until the case worsened.
12	Jb2	20-29	F	Farmer	Lost husband	Social workers		I only believed that Ebola existed after my husband was infected. Before we could go to the governmental hospital.
13	Jb3	20-29	F	Farmer	Lost husband	Social workers	What would have been the pro’s getting treatment at the ETC?	At that time the ETC was not built yet.
14	Je4	30-39	M	Farmer	Lost wife and child	Medical team	What stories did you hear before about the ETC?	Initially the Ebola patients were treated at the governmental hospital and we were using the GH.
15	Jf1	20-29	F	Student	Survivor	Nurses	What were the main reasons that you refused admission?	There was no refusal to go to the governmental hospital for admission.
16	Je5	30-39	M	Farmer	Lost wife and child	Medical team		My wife was admitted at the GH and never refused to be admitted. By then, the ETC was still not built.
17	Jc5	30-39	M	Farmer	Survivor	Nurses	Did your opinion change about the ETC?	If there would have been the ETC when we had the crisis, many people would not have died.
18	Je6	30-39	M	Farmer	Lost wife and child	Medical team	During the outbreak, were there people who doubt the approach of care at home?	There was no doubt of caring at home, because of the symptoms of Ebola have existed before. But it came to a time when the by-laws told us not to care for the sick at home.
19	Ja2	40-49	F	Farmer	Lost husband	Chief	Did anyone from the village go to the ETC? How was it?	No, nobody, [ETC] did not exist yet.
20	Jb4	20-29	F	Farmer	Lost husband	Social workers	Is there a difference knowing that expats were working and managing the ETC?	Yes there was a great difference knowing that expats were working/managing the ETC. There were more survivors from the ETC than from the government hospital.
21	Jc6	30-39	M	Farmer	Survivor	Nurses		There were better treatments and more care at the ETC as compared to the less treatment at GH
22	Je7	30-39	M	Farmer	Lost wife and child	Medical team		The method of handling the dead at the ETC was better than the way the dead were handled at the GH
23	Ja3	40-49	F	Farmer	Lost husband	Chief		No visitation was allowed at the GH, but visitation was allowed at the ETC and you can even send gifts for your loved ones at the ETC which was not permitted at the GH.
24	Je8	30-39	M	Farmer	Lost wife and child	Medical team		If twenty people were admitted at the ETC, there would be about fifteen to sixteen survivors as compared to the GH were you could only get say five out of the twenty.
25	Jd3	30-39	M	Farmer	Lost wife	Medical team	Do you think people copied choices of others, herd behavior?	There was no copy of choice of others [question of choosing between the two?] because the ETC and the GH were not working at the same time.
26	Ja4	40-49	F	Farmer	Lost husband	Chief	What role did the chief play in the choice refusing to go to ETC?	There was no case in our village after August. But the chief and other medical personnel were advising all to go to the GH	Relaxed
27	Jb5	20-29	F	Farmer	Lost husband	Social workers	Would you go to the ETC when you had the choice, with the knowledge from now?	We regret that fact that the ETC was not built earlier enough to save most of our people who died.
28	Jc7	30-39	M	Farmer	Survivor	Nurses		We regret the late building of the ETC simply because the way people were surviving at the ETC was far better than the way people were surviving from the GH
29	Je9	30-39	M	Farmer	Lost wife and child	Medical team	How did the community organize the disease?	When we all realized now that Ebola was true, the chief together with all community members made by-laws. The prominent one being a fine of LE 500.000 for hiding your sick relative.
30	Jc8	30-39	M	Farmer	Survivor	Nurses		Another by-law was nobody was to encourage a stranger to pass the night. If you do, you will be charged LE500.000
31	Jf2	20-29	F	Student	Survivor	Nurses		When you are in our village during the crisis and decided to visit any other village say for two, three days, you will not be permitted to stay.
32	Jd4	30-39	M	Farmer	Lost wife	Medical team	What were the most important factors you choose for this approach	All of these approaches we adopted for the protection of our village against Ebola.
33	Jb6	20-29	F	Farmer	Lost husband	Social workers		The excessive death rate caused us to undertake this approach.
34	Jc9	30-39	M	Farmer	Survivor	Nurses		Since the Ebola disease was not an airborne disease, but caused by body contact is one of that important factor that we chose this approach.
35	Jd5	30-39	M	Farmer	Lost wife	Medical team	How did the ETC know about the sick people?	Workers from the ETC used to pay regular visits to our community to check for sick people.
36	Jc10	30-39	M	Farmer	Survivor	Nurses		The ETC left their phone numbers so that they can be contacted when there is any sick person.
37	Jd6	30-39	M	Farmer	Lost wife	Medical team	Did they need to persuade you?	Yes, they came to persuade us more than six times. They usually came with Hondas about four in number or in a vehicle and were about five to six.
38	Jc11	30-39	M	Farmer	Survivor	Nurses	What would have made you decide having treatment at the ETC?	The way the ETC was encouraging and administering treatment to patients would have made me to decide to go to the ETC.
39	Je10	30-39	M	Farmer	Lost wife and child	Medical team	Did the ETC give you any support?	Yes, they gave us mobile phones, soap, chlorine and Detol.
40	Jb6	20-29	F	Farmer	Lost husband	Social workers		Yes, they use to come to give us advice on how to treat any suspected case.
41	Ja5	40-49	F	Farmer	Lost husband	Chief	What kind of support could you use?	We made use of all the support that was given to us which are started in question above.
