# Supplementary material for: Trust, and distrust, of Ebola Treatment Centers: A case-study from Sierra Leone
Source: PLoS One. 2019 Dec 2;14(12):e0224511. doi: 10.1371/journal.pone.0224511 (PMC6886773; doi:10.1371/journal.pone.0224511)
Supplement: S3 File — Results from the 2014 questionnaire. (XLSX) [file pone.0224511.s003.xlsx]

## Sheet: Back ground
		SMAC Study on Local Responses to Ebola,December 2014)
Interviewer:	Chiefdom	Chiefdom Code	Section	Section Code	Village	Village Code	Date of Collection	Time started	Time finished	Data Clerk	Date of data entry	Time start	Time finish	HH Type	HH No.	Supervised by:
Vandi Kanneh	Lower Bambara	0	Gbo	0	"Taninihun"	0	2014-12-05	2:59pm	3:23pm	Susan Kallon	2014-12-07	11:25am	03:00PM	Female	1	F.B.Johnson
Anthony Robert	Lower Bambara	0	Gbo	0	"Taninihun"	0	2014-12-05	13:35GMT	14:33GMT	Susan Kallon	2014-12-07	03:02PM	03:28pm	Female	2	F.B.Johnson
Jimmy B.Temgbeh	Lower Bambara	0	Gbo	0	"Taninihun"	0	2014-12-05	2:50pm	3:20pm	Susan Kallon	2014-12-07	03:30pm	04:00pm	Male	3	F.B.Johnson
Francis B. Johnson	Lower Bambara	0	Gbo	0	"Taninihun"	0	2014-12-05	1:57pm	2:39pm	Susan Kallon	2014-12-07	08:51am	10:20am	Female	4	F.B.Johnson
Jestina Conteh	Lower Bambara	0	Gbo	0	"Taninihun"	0	2014-12-05	3:45pm	4:01pm	Susan Kallon	2014-12-07	10:22am	10:40am	Female	5	F.B.Johnson
Wisdom Keifala	Lower Bambara	0	Gbo	0	"Taninihun"	0	2014-12-05	3:52pm	4:25pm	Susan Kallon	2014-12-07	10:41am	10:58am	Female	6	F.B.Johnson
Kanneh Fomba	Lower Bambara	0	Gbo	0	"Taninihun"	0	2014-12-05	3:40PM	4:06PM	Susan Kallon	2014-12-07	10:59am	11:23am	Female	7	F.B.Johnson
Vandi Kanneh	Lower Bambara	0	Gbo	0	"Taninihun"	0	2014-12-05	4:00pm	4:22pm	Susan Kallon	2014-12-07	11:25am	11:36am	Female	8	F.B.Johnson
Vandi Kanneh	Lower Bambara	0	Gbo	0	"Taninihun"	0	2014-12-05	4:23pm	4:55pm	Susan Kallon	2014-12-07	11:38am	12:00am	Male	9	F.B.Johnson
Josephine M. Sannoh	Lower Bambara	0	Gbo	0	"Taninihun"	0	2014-12-05	2:15pm	2:30pm	Susan Kallon	2014-12-07	01:00pm	02:22pm	Female	10	F.B.Johnson
Christian M. Lansana	Lower Bambara	0	Gbo	0	"Taninihun"	0	2014-12-05	3:10pm	3:30pm	Susan Kallon	2014-12-07	02:24pm	02:34pm	Male	11	F.B.Johnson
Idrissa Sesay	Lower Bambara	0	Gbo	0	"Taninihun"	0	2014-12-05	2:05pm	4:50pm	Susan Kallon	2014-12-07	02:36pm	02:52pm	Female	12	F.B.Johnson
Saidu Fayia	Lower Bambara	0	Gbo	0	"Taninihun"	0	2014-12-05	3:51pm	4:25pm	Susan Kallon	2014-12-07	02:54pm	03:13pm	Male	13	F.B.Johnson
Ramatu Samawoh	Lower Bambara	0	Gbo	0	"Taninihun"	0	2014-12-05	2:00pm	2:35pm	Susan Kallon	2014-12-07	03:15pm	03:28pm	Female	14	F.B.Johnson
Ramatu Samawoh	Lower Bambara	0	Gbo	0	"Taninihun"	0	2014-12-05	2:40pm	3:14pm	Susan Kallon	2014-12-07	03:30pm	0333pm	Female	15	F.B.Johnson
Nancy E. Bassie	Lower Bambara	0	Gbo	0	"Taninihun"	0	2014-12-05	2:30pm	3:30pm	Susan Kallon	2014-12-07	3:55pm	04:25pm	Male	16	F.B.Johnson
James Bockarie	Lower Bambara	0	Gbo	0	"Taninihun"	0	2014-12-05	1:47pm	2:50pm	Susan Kallon	2014-12-07	09:20am	09:39am	Male	17	F.B.Johnson
Philip M. Lahai	Lower Bambara	0	Gbo	0	"Taninihun"	0	2014-12-05	1:57pm	2:39pm	Susan Kallon	2014-12-07	09:41am	09:54am	Female	18	F.B.Johnson
Sao Bockarie	Lower Bambara	0	Gbo	0	"Taninihun"	0	2014-12-05	2:15PM	2:47PM	Susan Kallon	2014-12-07	09:56am	10:10am	Female	40	F.B.Johnson
Sahr Fayia	Lower Bambara	0	Gbo	0	"Taninihun"	0	2014-12-05	1:55pm	2:33pm	Susan Kallon	2014-12-07	10:12am	10:31am	Male	26	F.B.Johnson
Sahr Fayia	Lower Bambara	0	Gbo	0	"Taninihun"	0	2014-12-05	2:35pm	3:23pm	Susan Kallon	2014-12-07	10:33am	10:51am	Female	56	F.B.Johnson
Sylvester Bundor	Lower Bambara	0	Gbo	0	"Taninihun"	0	2014-12-05	2:56PM	3:32PM	Susan Kallon	2014-12-07	10:53am	11:10am	Female	40	F.B.Johnson
Sylvester Bundor	Lower Bambara	0	Gbo	0	"Taninihun"	0	2014-12-05	2:20PM	2:55PM	Susan Kallon	2014-12-07	11:12am	11:30am	Male	45	F.B.Johnson
Philip M. Lahai	Lower Bambara	0	Gbo	0	"Taninihun"	0	2014-12-05	2:42pm	3:20pm	Susan Kallon	2014-12-07	11:32am	11:44am	Female	31	F.B.Johnson
Emily Gamanga	Lower Bambara	0	Gbo	0	"Taninihun"	0	2014-12-05	1:55pm	2:25pm	Susan Kallon	2014-12-07	11:46am	11:58am	Female	30	F.B.Johnson

## Sheet: General Questions
					GENERAL QUESTIONS
Q.1.1. Name of interviewee	Q.1.2. Family Name	Q.1.3. Gender	Exact	Estimate	Q1.4. Age	Q.2.1. Main Occupation	Q.2.2. Second Occupation	Q.2.3. Citizen	Stranger,	Q. 2.4a. Home	Q.2.4b. Place	Q. 2.4c. Chiefdom	Q. 2.5. Upland farm	Q. 2.6. Size of upland in Bushels
REMOVED	REMOVED	2	1	0	25	1	0	2	1	Pujehun Town	Pujehun Dist.	Wanjama	2	0
REMOVED	REMOVED	2	1	0	21	16 (House wife)	NA	2	1	0	0	0	2	0
REMOVED	REMOVED	1	0	1	27	2	1	1	2	0	0	0	1	2
REMOVED	REMOVED	2	0	1	60	1	16 (Gardening)	2	1	0	0	0	2	0
REMOVED	REMOVED	2	0	1	60	3	1	1	2	0	0	0	2	0
REMOVED	REMOVED	2	0	1	42	1	3	2	1	Pendembu	Pendembu	Upper Bambara	1	2
REMOVED	REMOVED	2	0	1	45	1	0	1	2	0	0	0	1	2
REMOVED	REMOVED	2	0	1	40	1	3	1	2	0	0	0	1	4
REMOVED	REMOVED	1	0	1	40	1	3	1	2	0	0	0	1	3
REMOVED	REMOVED	2	0	1	60	3	16 (Gardener)	2	1	Mano Dassie	Mano Dassie	Dassie	2	0
REMOVED	REMOVED	1	1	0	70	1	2	2	1	Tikonko	Tikonko	Bo	1	1
REMOVED	REMOVED	2	0	1	25	1	3	2	1	Njaluahun	Kenema	Nongowa	2	0
REMOVED	REMOVED	1	0	1	50	1	2	1	2	0	0	0	1	2
REMOVED	REMOVED	2	0	1	25	1	0	1	2	0	0	0	1	2
REMOVED	REMOVED	2	1	0	25	1	3	1	2	0	0	0	2	0
REMOVED	REMOVED	1	0	1	35	1	1,2	1	2	0	0	0	1	2
REMOVED	REMOVED	1	0	1	25	2	1	1	2	0	0	0	1	1
REMOVED	REMOVED	2	1	0	35	1	16 (Gardener)	1	2	0	0	0	1	1
REMOVED	REMOVED	2	0	1	40	1	3	1	2	0	0	0	2	0
REMOVED	REMOVED	1	1	0	20	2	3	2	1	Jormu Kafeibu	Jormu Kafeibu	Nongowa	1	1
REMOVED	REMOVED	2	0	1	56	1	3	1	2	0	0	0	2	0
REMOVED	REMOVED	2	1	0	40	1	3	1	2	0	0	0	1	2
REMOVED	REMOVED	1	0	1	45	1	3	1	2	0	0	0	1	2
REMOVED	REMOVED	2	0	1	31	1	3	2	1	Foindu	Foindu	Mameima	1	1
REMOVED	REMOVED	2	0	1	30	1	1	2	1	Nyandehun	Njandehun	Jawei	1	1

## Sheet: Mobility
							QUESTIONS ABOUT MOBILITY
Q.3a. Journeyed outside	Q.3b. Place visited	Q. 3c. Section	Q.3d. Chiefdom	Q. 3e. Times visited	Q.3f. Average duration of stay	Q. 3g. Reasons for travel	Q.3b. Place visited	Q. 3c. Section	Q.3d. Chiefdom	Q. 3e. Times visited	Q.3f. Average duration of stay	Q. 3g. Reasons for travel	Q.4a. Child sent to live with you?	Q.4b. Name of child	Q.4c. Age	Q.4d. Gender	Q4.e. Sent from? (place and chiefdom)	Q. 4f. Relationship	Q4. 2. Child sent out of village?	Q4.2a. Name of child	Q.4.2b. Age	Q.4.2c. Gender(1 Male, 2 Female)	Q.4.2 d. Sent to (Place and chiefdom)	Q.4 2e. Reason child sent out (Code: 1 Care, 2 Schooling 3, Others (specify)
2	0	0	0	0	0	0	0	0	0	0	0	0	1	Bintu Massaquoi	15	2	Pujehun, Wanjama	Sister	1	Sullay Lumeh	7	1	Pujehun, Wanjama	2
1	Kenema	0	Nongowa	1	1 Month	12 (To give birth)	0	0	0	0	0	0	2	0	0	0	0	0	2	0	0	0	0	0
2	0	0	Nongowa	0	0	0	0	0	0	0	0	0	2	0	0	0	0	0	2	0	0	0	0	0
1	Kenema	Fama town	Nongowa	0	3 Days	5	Nyanyahun	0	Nongowa	0	12	5	1	1.Ginah Amara 2. Sao Thomas 3.Fudia Alieu	30 18 8	2 1 2	Yawei-Bendu Sembehun/Njala Sembehun/Njala	Nephew Sister Adopted	2	0	0	0	0	0
2	0	0	0	0	0	0	0	0	0	0	0	0	1	1.Alpha Shaka 2. Brima Lahai 3.Fatmata Mohamed	15 12 8	1 1 1	Komende Station Kenema Komende	Grandchild Sister's child Grandchild	1	Kadija Vandi	15	2	Kenema	2
2	0	0	0	0	0	0	0	0	0	0	0	0	1	Tenneh Dauda	7	2	Pendembu, Upper Bambara	Sister's daughter	1	Fatmata Dauda	11	2	Freetown	2
2	0	0	0	0	0	0	0	0	0	0	0	0	1	1.Fatmata Vandi 2.Seinya Vandi	11 6	2 2	Dodo, Lower Bambara Waiima, Nongowa	Brother's daughter Sister's daughter	1	Mamie Vandi	23	2	Kenema, Nongowa	2
2	0	0	0	0	0	0	0	0	0	0	0	0	2	0	0	0	0	0	2	0	0	0	0	0
2	0	0	0	0	0	0	0	0	0	0	0	0	2	0	0	0	0	0	2	0	0	0	0	0
1	Kailahun	Kissi Kenema	Luawa	1	3	0	0	0	0	0	0	0	2	0	0	0	0	0	2	0	0	0	0	0
2	0	0	0	0	0	0	0	0	0	0	0	0	2	0	0	0	0	0	2	0	0	0	0	0
2	0	0	0	0	0	0	0	0	0	0	0	0	2	0	0	0	0	0	2	0	0	0	0	0
2	0	0	0	0	0	0	0	0	0	0	0	0	1	1.Hawa Koroma 2.Sama Koroma	15 15	2 1	Segbwema Sembehun/Njala	2 2	2	0	0	0	0	0
2	0	0	0	0	0	0	0	0	0	0	0	0	2	0	0	0	0	0	2	0	0	0	0	0
2	0	0	0	0	0	0	0	0	0	0	0	0	1	1.Isata Samuel 2.Iye Mohamed	10 7	2 2	Kadibu Kpeje Dema Lepkeyama	Neice Friend	1	1.Mamie Vandi 2.Isata Vandi 3.Kadie Vandi	10 13 7	2 2 2	Kenema, Nongowa Kenema, Nongowa Kenema, Nongowa	2 2 2
2	0	0	0	0	0	0	0	0	0	0	0	0	1	Margrete Lansana	13	2	Nyandehun	Wife's younger sister	2	0	0	0	0	0
2	0	0	0	0	0	0	0	0	0	0	0	0	2	0	0	0	0	0	2	0	0	0	0	0
2	0	0	0	0	0	0	0	0	0	0	0	0	1	Yankuba Bockarie	14	1	Gborbu, Kailahun	Step mother	1	1.Baindu Brima 2.Saffa Brima	12 14	2 1	Freetown Wuima, Malegohun	2 1
2	0	0	0	0	0	0	0	0	0	0	0	0	2	0	0	0	0	0	1	Abdul Ansumana	15	1	Kuaka	3(Learn trade, carpentry)
2	0	0	0	0	0	0	0	0	0	0	0	0	1	Mamie Momoh	2	2	Jormu Kafiebu	Uncle	2	0	0	0	0	0
2	0	0	0	0	0	0	0	0	0	0	0	0	2	0	0	0	0	0	2	0	0	0	0	0
1	Panguma	Gbowo	Lower Bambara	1	0	8	0	0	0	0	0	0	2	0	0	0	0	0	1	Dennis Mannah	8	1	Kenema	2
1	Kenema	Nongowa	Nongowa	2	0	1	0	0	0	0	0	0	1	Watta	8	2	Segbwema	Wife's younger sister	2	0	0	0	0	0
2	0	0	0	0	0	0	0	0	0	0	0	0	2	0	0	0	0	0	2	0	0	0	0	0
1	Daru	Kojoo	Jawei	1	1	2	0	0	0	0	0	0	1	Kaima	14	2	Daru, Jawei	Sister	2	0	0	0	0	0

## Sheet: Sickness and Treatments
QUESTIONS ABOUT SICKNESS AND TREATMENTS
Q.5. Any sickness in the last 3 Months?	Q.5a. If yes what was the sickness?	Q.5c. Symptoms:	Q. 5.2. Any treatment?	Q.5.2. If yes describe	Q.5.3. Who provided treatment	Q.5.4. Where did you go for treatement?	Q5.5. Time taken to reach this place	Q.5.6. How did you travel?	Q.5.7. Cost of transportation	Q.5.8. How did you pay for travel	Q.5.9. Did other people go with you?	1. Name	Age	Relationship	Q.5.10. If No, why not?	Q.6.1. Helped anyone who has had serious sickness in 3 Months?	Q.6.2. If yes, 1 Name	Age	Relationship	Type of sick	Help provided	Q.6.3.1. Too sick to travel to seek help?	Q.6.3.2. If yes, name of sickness	Why not seek help?	Q.6.3.3. Member too sick to travel to seek help?	Q.6.3.4. If yes, Name	Age	Relationship	Type of sickness	Reason	Q7.1. ATake them to Health Care or hospital immediately	B. Wait some time to see if they get better	C. Never take them to hospital or Health Care.	D. Others (Specify)	Q.7.2. If No, 1. A child	2. An Adult	3. An old person	Q.7.3. 1 A Child. Reasons for differences	2. An Adult	3. Old person
2	0	0	0	0	0	0	0	0	0	0	0	0	0	0	0	2	0	0	0	0	0	2	0	0	0	0	0	0	0	0	A	0	0	0	0	0	0	0	0	0
2	0	0	0	0	0	0	0	0	0	0	0	0	0	0	0	2	0	0	0	0	0	2	0	0	0	0	0	0	0	0	A	0	0	0	0	0	0	0	0	0
1	Malaria	Fever	1	He went to the hospital and the checked his temperature and marked some drugs.	2	2	1 whole Day	3	25000	2	1	Massah Konneh	25	Wife	0	2	0	0	0	0	0	2	0	0	0	0	0	0	0	0	A	0	0	0	0	0	0	0	0	0
1	Diarrheoa	Running stomach, weakness	1	I was taken for medical care in Kenema	3	2 (Kenema, Nongowa)	45 Minutes	7	0	0	2	0	0	0	0	2	0	0	0	0	0	1	Side pain	1	2	0	0	0	0	0	0	B	0	0	2 Days	Never	2 Days	A child cannot talk or explain anything	Can decide	Old enough to say all
2	0	0	0	0	0	0	0	0	0	0	0	0	0	0	0	2	0	0	0	0	0	2	0	0	2	0	0	0	0	0	A	0	0	0	0	0	0	0	0	0
1	Boil on the breast	Inflamation of the breast	1	0	5	1	0	0	0	0	0	0	0	0	0	2	0	0	0	0	0	2	0	0	2	0	0	0	0	0	A	0	0	0	0	0	0	0	0	0
2	0	0	0	0	0	0	0	0	0	0	0	0	0	0	0	2	0	0	0	0	0	2	0	0	2	0	0	0	0	0	A	B	0	4, Herbalist	Two days	A week	A Week	Most times children can die faster than adult and old persons	0	0
2	0	0	0	0	0	0	0	0	0	0	0	0	0	0	0	2	0	0	0	0	0	2	0	0	2	0	0	0	0	0	A	0	0	0	0	0	0	0	0	0
2	0	0	0	0	0	0	0	0	0	0	0	0	0	0	0	2	0	0	0	0	0	2	0	0	2	0	0	0	0	0	A	0	0	0	0	0	0	0	0	0
2	0	0	0	0	0	0	0	0	0	0	0	0	0	0	0	1	Jinnah Brima	30	Daughter	Stomach ulcer	1	2	0	0	1	Jinnah Brima	30	Daughter	Stomoch ulcer	0	A	0	0	0	0	0	0	0	0	0
2	0	0	0	0	0	0	0	0	0	0	0	0	0	0	0	2	0	0	0	0	0	2	0	0	2	0	0	0	0	0	A	0	0	0	0	0	0	0	0	0
2	0	0	0	0	0	0	0	0	0	0	0	0	0	0	0	2	0	0	0	0	0	2	0	0	2	0	0	0	0	0	A	0	0	0	0	0	0	0	0	0
1	Headache	Too much sneezing	1	Tab. Panadol	8 (Pharmacy)	1	2 Minutes	1	0	0	2	0	0	0	0	2	0	0	0	0	0	2	0	0	2	0	0	0	0	0	A	0	0	0	0	0	0	0	0	0
2	0	0	0	0	0	0	0	0	0	0	0	0	0	0	0	2	0	0	0	0	0	2	0	0	1	Amie Momoh	30	Neice	Still birth	Had no money	A	0	0	0	0	0	0	0	0	0
2	0	0	0	0	0	0	0	0	0	0	0	0	0	0	0	1	Binta Bah	30	Friend	Ebola	6	2	0	0	1	Micheal Jusu	5	Grand child	Typhoid	2	A	0	0	0	0	0	0	0	0	0
1	Post operation pain	Vomiting, frequent stool, headache	1	Pain tablets	8 He used his own money	1	NA	10 (Within the same time)	NA	NA	1	Mohamed Vandi	55	Uncle	0	2	0	0	0	0	0	2	0	0	2	0	0	0	0	0	A	0	0	0	0	0	0	Because the child is coming up, he/she needs future in his/her life. The child is his ultimate concern	0	0
2	0	0	0	0	0	0	0	0	0	0	0	0	0	0	0	2	0	0	0	0	0	2	0	0	2	0	0	0	0	0	A	0	0	0	0	0	0	0	0	0
2	0	0	0	0	0	0	0	0	0	0	0	0	0	0	0	2	0	0	0	0	0	2	0	0	1	Messie Momoh	40	Brother	Diarhea	5	A	0	0	0	0	0	0	0	0	0
2	0	0	0	0	0	0	0	0	0	0	0	0	0	0	0	2	0	0	0	0	0	2	0	0	2	0	0	0	0	0	0	B	0	0	In hours	In hours	I will wait for few hours before deciding	No diffrence	0	0
1	Headache	Tedious pain on the forehead	1	Panadol, sudrex	3	1	5 munites	1	NA	NA	2	0	0	0	0	2	0	0	0	0	0	2	0	0	2	0	0	0	0	0	A	0	0	0	0	0	0	0	0	0
1	Ebola	Too much cold, running stool, vomiting	1	Admitted at the Ebola centre	3	2	0	7	NA	NA	2	0	0	0	0	2	0	0	0	0	0	3	0	0	3	0	0	0	0	0	A	0	0	0	0	0	0	0	0	0
1	Ebola	Severe cold, vomiting and high temperature	1	Admitted at the Ebola centre	3	2 (Kenema, Nongowa)	1 Hr.	3	20000	4	2	0	0	0	0	1	Mamie	17	Sister	Ebola	4	1	Pain	1	2	0	0	0	0	0	A	0	0	0	0	0	0	0	0	0
2	0	0	0	0	0	0	0	0	0	0	0	0	0	0	0	1	Satu	2	Sister	Fever	5	2	0	0	1	Momoh Musa	25	Neighbour	Ania	3	A	0	0	0	0	0	0	0	0	0
2	0	0	0	0	0	0	0	0	0	0	0	0	0	0	0	2	0	0	0	0	0	2	0	0	2	0	0	0	0	0	A	0	0	0	0	0	0	0	0	0
2	0	0	0	0	0	0	0	0	0	0	0	0	0	0	0	2	0	0	0	0	0	2	0	0	2	0	0	0	0	0	A	0	0	0	0	0	0	0	0	0

## Sheet: Ebola
		QUESTIONS ABOUT EBOLA
	Q 8.1.Had of any sickness called Ebola?	Q8.2. If yes, how did you hear about it?	Q8.3a.Symtoms	Q8.3b.Describe	Q8.4.Causes of this sickness	Q.8.5a. Can you protect yourself from it?	Q8.5b.How?	Q8.6a. Are there things that other people can do to protect you from this disease?	Q8.6b. What are these things?	Q8.7a. Can your community do anything to protect you from this sick?	Q8.7b.What can the community do?	Q.8.8a. Have these things yet been done?	Q8.8b. If yes, say what has been done	/If no say why you think they have not been done.	Q.8.9b. Have you seen any cases of Ebola?	Q.8.9b. If yes, where did you see it?	Q.8.10a. Has anyone in this village died from Ebola?	Q8.10b. If yes, How people died?	Q8.11.What is your own idea about how this disease spreads?
1	1	2, 3	1	Severe cold, frequent stool, vomiting	Bush animals like monkeys and bats, body to body contact of infected person.	1	Keeping away from animals, don’t touch any person, avoid contact with body fluild	1	Comply with by-laws	1	Enforce by-laws	1	Impose fine on anyone who breaks the laws		1	In this village (Komende Luyama)	1	29	Having contact with infected person/s, contact with body fluilds
2	1	2,3,5,6,7	1	Vomiting with blood, headach,joint pain, weekly body pain	Natural disease caused by God	1	Don’t touch sick people and dead body	1	By telling us not to touch dead body and sick people	1	Make law that strangers will not sleep in this town. No one will sleep to another house in this town.	2	0	To help our community to protect us and our families	1	In this village, Komende Luyama	1	29	By touching
3	1	2	1	Diarhea, bleeding, fever, such throat,body rashes.	Body contact, eating bush meat	1	Avoid contact with infected person, avoid eating bush meat, always wash your hands with clorine	1	No body contact, avoid strangers	1	They should not allow strangers, avoid movement, always wash your hands with clorine.	2	0	0	1	In my village	1	29	Body contact
4	1	2,3	1	Vomiting, diarrhea, frequent stool	Shaking hands, touching people you don’t know were they come from	1	Sleeping alone in my room, I don’t touch people, never visit people and handle young babies so that people cannot say I am the cause of their infection.	1	Don’t answer to love affairs, don’t touch people, wash your hands always	1	Called community meeting and warned us about this deadly sickness (Ebola)	1	All houses have chlorine and don’t touch people especially strangers	0	1	Treatment centre in Nianyahun (Ebola Camp), Nongowa C/dom	1	29	Touching a sick person without using gloves, touching a deap person without using gloves
5	1	3	1	High fever, head ach, eye becomes red, frequent stooling and vomiting	We don’t know all we know is that we shouldn't touch anyone infected with this sickness and we shouldn't burry them when they die	1	I will not come in contact with any body who is infected,I don’t touch any body that is infected.	1	People should touch hand greeting and crowding in one please	1	Stopping strangers from sleeping in our village, telling the people not to keep sick people at home.	2	0	We have never experienced this type of disaster in our country	1	Komende	1	29	By body to body contact
6	1	1,3	1	Vomiting, diarrhea, head ache	Eating of dead bush animals especially monkeys and bat	1	Avoidance of touching sick people	1	Avoidance of sexual intercorse	1	The community do not allow other people such as strangers to sleep in the town, the use of sanitizers(chlorine)	1	Komende	0	1	Komende	1	29	Touching dead body, washing dead bodies
7	1	1,2,3	1	High fever, frequent stool, general body pain, bleeding through the nose	Eating bush animals, touching infected persons	1	Not touching infected persons, hand washing with soap and chlorine	1	Shouldn't touch me, avoid visiting my place	1	Shouldn't allow visitors/strangersin the village, no meeting together	1	No visitor is allowed to pass the night in the village, no community meeting	0	1	In this village	1	30	I believe that we shouldn't touch infected persons directly
8	1	1,3	1	Vomiting blood, diarrhea, severe headach	Body contact with infected persons	1	Avoid touching infected people, cannot allow strangers to stay with me even if he/she is my relative	1	Avoid touching each other, don’t greet with two hands	1	Formulating by-laws	1	Impose fine on defaulters	0	1	In this village	1	29	Get in contact with infected person/s, having sexual intercours with infected people
9	1	3	1	Severe cold, vomiting and tribbling, severe headach	Bush animals like monkeys , fruits eatten by birds, contacting body fluids (vomiting)	1	Avoid body contact with sick persons, avoid eating bush meats, avoid casual sexual intercours	1	Avoid body contact, accept by-laws	1	Abide by the by-laws, don’t accept strangers	1	Ignor people from sleeping in towns	0	1	At Komende Luyama	1	29	Through casual sexual intercours and body contact
10	1	3	1	It starts with head ach then high fever, weakness vomiting and frequent stool	Bush animals like monkeys, baboons and bats	1	By not visiting a sick person until he/she is tested negative	1	No hand shaking, no touching, no body contact	1	Not to visit sick people, not to keep strangers and washing of hands at all times	1	Keeping to these laws	0	1	Komende Luyama	1	29	By visiting/touching an Ebola person, touching his/her vomit and toilet.
11	1	3	1	Vomiting, frequent stool	Travel to another village	1	Use chlorine and soap, avoid fighing	1	Obey the by-laws	1	Creation of by-laws,formation of vulunteers to enforce by-laws,	1	Meeting is always heald	0	1	This village	1	29	Traveling by bike from one place to another
12	1	3	1	High fever, frequent vomiting, diarrea	Body contact, stepping on the vomit of someone who has Ebola	1	I cannot allow my children to walk freely, move without shoes, always wash my hands with soap, not encourage strangers	1	Don’t touch one another, continues wahsing of hands, Discourage children from free movement within the community, avoid public gathering.	1	All strangers should be reported to the chief, community elders provid buckets for countinues washing of hands, avoid touching sick people	1	No lodging of strangers, if sick I report myself to the hospital	0	1	In this village	1	29	When one touches the body of a sick person, Washing the body of the dead.
13	1	1,3,6	1	Too much cold, vomiting, running stool	Touching infected person	1	Avoid sick person, wash hands with soap and clorine	1	Giving advice	1	Advices	1	Keeping to these laws	0	1	In this village	1	29	Through body contact
14	1	3	1	High fever, vomiting, frquent stool, red eyes	Touching an infected person	1	I cann't allow strangers to visit me right now, I don’t exchange cup with strangers or sick person, I wash my hands frequently.	1	Health workers sensitize us about Ebola, we shouldn't eat bush meats like monkeys and baboon, they provide chlorine for us to wash our hands.	1	The town chief and elders advise us not to allow strangers in our community	1	We don’t allow strangers to stay with us	0	1	In this village	1	19	if we don’t take the advice given to us by health workers the disease will spread, if we violate the by-laws the disease will spread
15	1	3	1	High fever, weakness, vomiting, frequent stool, toilet with blood, bleeding from nose	Touching an infected person, touching a dead body	1	I can immediately go to the hospital whenever I feel like sick	1	Sensitization from health workers	1	Making by-laws such as reporting all sicknesses , not allowing a stranger,not eating monkey and bats	1	We report all sicknesses and diseases to our health workers	0	1	In this village	1	28	If we don’t work with the by-laws and take the advice given us by health workers this disease will spread
16	1	1,3	1	High fever, bleeding from every part of the body, tiredness, redding of the eyes.	Human to human contact, eating of monkeys	1	Going strictly by the preventive measures, frequent washing of hands, no touching of human body	1	There are by-laws in the village that is no one is allowed to habour strangers in this village, avoidance of body to body contact, stay away from gereral gathering	1	The community most see to it that the laws are enforced and people abide by them	1	The by-laws are strictly working as mentioned above	0	1	At the EPIC center but all of them have died	1	29	Those who were affected should not be touched or else the one touching them will be infected also
17	1	3	1	High fever, diarrhea, headach, bodu weakness	Body contact, Washing of dead bodies	1	Avoiding body contact	1	No washing of dead bodies, no hand contact with sick person, avoid public garthering	1	No strangers should be allowed to stay in the village	1	If any person comes to stay in the village be it stranger or citizen they shouldn't allow that person to stay	0	1	in this village	1	29	Body contact of infected person
18	1	8 (Kenema Govement Hospital)	1	Fever, headache	Body contact with sick person	1	Avoiding touching, stop eating bush meats, frequent washing of hands, stop visit to homes suspected of Ebola	1	People to avoid touching me	1	Obey the by-laws and obey laws made my government	1	We have adhered to the by-laws	0	1	Komende Luyama	1	29	Casual sex, body contact with infected person
19	1	1,3,5	1	Continues fever, rise in body temperature, vomiting, continous stooing, headaches, joint pains and redness of the eyes	By virus as we heard from the radio	1	Avoid body contact, avoid eating bush meats especially monkeys and chimps	1	The patient of Ebola should be isolated, taken to hospital to prevent others from the disease	1	They should abide by the by-laws-Not allowing any stranger to pass the night, take infected people to health centers immediately	1	We have been abiding by the above rules	0	1	In this village	1	29	Contacting Ebola patients, eating bat mouths (foods that has partly been eaten by bats)
20	1	3	1	Too much headache, bleeding, vomiting	Touching sick person, eating bush meats, touching dead bodies	1	I cann't allow strangers in my house, I will not touch any of my family members who is sick, I wash my hands with black soap and medicated soap	1	Providing gloves, chlorine for washin hands, personal advice	1	Providing people within the community as task force for Ebola, no accomodation in the community for strangers, no accomodation for sick people within the community	1	All that is listed in 8.7	0	1	In Loyama community	1	15	Direct person to person contact, touching dead Ebola person, hidding sick person as not sick
21	1	6	1	Headache, running stool	Touching of infected person with Ebola, touching of dead bodies, touching of body fluids	1	I cann't visit burial homes, play with sick people, wash my hands always with blacksoap and medicated soap	1	Providing chlorine, soap to wahs hands, advice in the community, radio discussion on Ebola	1	Advice ashow to protect ourselves, mobilizing people in the community as task force for Ebola, accurate cheecking of sick people in the community	1	All that is listed in 8.7	0	1	At the Epic center where Ebola patients are admitted, in the Loyama Komende community	1	26	Living with sick people at home, body to body contact
22	1	3	1	Vomiting, severe cold	Body contact from sister who came from Yawei	1	Avoiding body contact, we shouldn't wash dead bodies	1	Providing medicines and to quarantine infected people	1	By putting by-laws like not keeping strangers, not burring any body be it Ebola or not	1	No strangers should sleep in this village	0	1	In this village	1	29	The spread of the virus was as a result of the sympathy we had for ourselves by accommodating strangers
23	1	1,3,5	1	High fever, redness of eyes, diarrhea, sometimes excessive bleeding, dizzyness	Body contact, bats, monkeys	1	Taking the laws given to us by medical people, avoid eating bats, monkey	1	Strictly keeping the laws given to us by medical people	1	The community should keep by-laws like not keeping strangers and every sick person should visit the hospital immediately	1	Bye-laws strictly working	0	1	Komende	1	29	We didn't keep the by-laws given us by the medical people
24	1	1, 8 (From husband)	1	Severe headache, vomiting and frequent stool	Cantact with sick person infected with Ebola	1	Obey all bye-laws and laws from the governmen	1	Obey all bye-laws and laws from the governmen	1	Establishment of task force in the community by chiefd to help monitor the activities of the community people	1	They have formed task force in the community	0	1	Komende Luyama	1	29	Denial by people who have touched Ebola sick persons and continue touching others from the village
25	1	3	1	Vomiting, high fever, diarrhea	Disobeying don’t touch dead bodies	1	Don’t touch dead bodies, don’t go to quarantine houses, use chlorine water to wash hands	1	Sensitization, supply of chlorine	1	Bye-laws, sensitization	2	0	There was no Ebola disease	1	Komende	1	29	Unbelieving, disobedience

## Sheet: Communication
COMMUNICATION
Q9.1a. Do you have a telephone?	Q9.1b. If yes, is it currently charged?	Q.9.1c. How do you charge your phone in this village?	Q9.Where is the closest signal coverage?	Q.9.2. Would you be willing to help answer further questions you may have via Mobile Phone?	Q.9.2b. If yes, record name and telephone No.	Proof by Enumerator	Questions or comments:
1	1	At the village tele center booth	1,2	1	Yatta Lumeh-096-421489	1	What is the essence of this interview? I want to know.
2	0	0	0	0	0	1	Mojama said we should pray for our country for the prevention of disease in our country.
1	1	Generator(phone booth)	1,2	1	Mustapha Kemoh-076-255398/077-620010	1	Respondent asked if there is any cure for this disease. If the sickness is for only bush animals what about town animals?
2	0	0	0	0	0	1	Being an Ebola survivor can the government help in providing my basic needs and care for my school-going school going children, as I didn't farm this year?
2	0	0	0	0	0	1	0
2	0	0	0	0	0	1	0
1	1	Mr. Mohamed Idrissa has generator that charges our phones in this village	1	1	Baindu Vandi-079-346120	1	0
1	1	At the village tele center	1,2	1	Zainab Lahai-088-703976	1	We are really praising the government for assisting us when some of our community members were infected with Ebola. We hope that it will be continued.
2	0	0	0	0	0	1	Only thanking you people for your visit.
2	0	0	0	0	0	1	0
2	0	0	0	0	0	1	All should pray for speedy end to Ebola outbreak
2	0	0	0	0	0	1	There were sicknesses like diarrhea, malaria, headache, fever etc. if any of these sicknesses affect an individual in this village what shall we do?
1	2	Generator	1	1	Abdulai Koroma-076-535667	1	0
2	0	0	0	0	0	1	Are you people trying to stop Ebola?
1	1	I pay money at the charging center to charge my phone	1	1	Martha Vandi-076-582957	1	o
1	1	There is someone who has generator	2	1	Saidu Amara-099-296634	1	After his operation he is still finding things difficult. This is since he is a farmer the operation area still hurts him. He requested for a community center in his village
1	1	We have charging center	1,2	1	Mohamed B. Abu-079-821206/030-870525	1	He said that the Ebola disease has been in Africa since 1976 in Congo, [so] why have the medical people not been able to find a cure for it? Why is it that when they do the test it takes 3-4 days before the result will be known? Why is it that when a person dies of Ebola it takes the burial team 3-4 days before they arrive in the village?
1	2	Generator	1	1	Fatmata Momoh-088-436422	1	0
2	0	0	0	0	0	1	0
1	1	Generator supply	1	1	Alpha Momoh-079-215372	1	Ebola is real, but I want to know if what they say concerning the prevention of Ebola - if we follow these steps are we free from it? Will Ebola ever stop affecting people?
2	0	0	0	0	0	2	What do you really mean about Ebola? If someone is infected with Ebola and survives, what help will he/she recieve as a survivor?
1	2	Tele center	1	1	079-828963	1	0
1	1	My brother who has generator	1	1	079-828963	1	0
2	0	0	0	0	0	1	0
1	1	Generator	1	1	0	1	0
